# Supplementary material for: METTL14-upregulated miR-6858 triggers cell apoptosis in keratinocytes of oral lichen planus through decreasing GSDMC
Source: Commun Biol. 2023 Sep 23;6:976. doi: 10.1038/s42003-023-05360-6 (PMC10517968; doi:10.1038/s42003-023-05360-6)
Supplement: Supplementary file 4 — Supplementary Data 1 [file 42003_2023_5360_MOESM4_ESM.xlsx]

## Sheet: Sheet1
								100uM
	AFC	0	2	4	6	8	10	ul
	absorbance
x	AFC	0	200	400	600	800	1000	nM
y	absorbance	0.1354	0.4468	0.8315	1.1268	1.7292	2.0996
Protein
	AFC nM
										0.148	0.1038	0.0174	0.1182	0.01596	0.1278
				0.0078	0.1182	0.0126	0.1422	0.027	0.1518	0.0222	0.2382	0.027	0.2958	0.0126	0.2814
				0.0126	0.0798	0.0078	0.0383	0.1264	0.1542	0.121	0.04696	0.1356	0.1086	0.0292	0.1694
				0.144	0.1858	0.1498	0.027	0.0336	0.3854	0.0494	0.3374	0.0248	0.4368	0.0078	0.0974
Ctrl	1	0.146	40.9	1.70417
	2	0.142	38.9	1.62083
	3	0.141	38.4	1.6
shRNA-GSDMC	1	0.234	84.9	3.5375
	2	0.241	88.4	3.68333
	3	0.233	84.4	3.51667
ctrl	1	0.153	44.4	1.85
	2	0.147	41.4	1.725
	3	0.154	44.9	1.87083
lps	1	0.245	90.4	3.76667
	2	0.263	99.4	4.14167
	3	0.257	96.4	4.01667
GSDMC	1	0.141	38.4	1.6
	2	0.135	35.4	1.475
	3	0.142	38.9	1.62083
lps+gsdmc	1	0.163	49.4	2.05833
	2	0.174	54.9	2.2875
	3	0.159	47.4	1.975
ctrl	1	0.151	43.4	1.80833
	2	0.152	43.9	1.82917
	3	0.143	39.4	1.64167
CD4	1	0.258	96.9	4.0375
	2	0.259	97.4	4.05833
	3	0.267	101.4	4.225
GSDMC	1	0.143	39.4	1.64167
	2	0.147	41.4	1.725
	3	0.14	37.9	1.57917
CD4+gsdmc	1	0.163	49.4	2.05833
	2	0.171	53.4	2.225
	3	0.173	54.4	2.26667
ctrl	1	0.143	39.4	1.64167
	2	0.146	40.9	1.70417
	3	0.148	41.9	1.74583
lps	1	0.295	115.4	4.80833
	2	0.278	106.9	4.45417
	3	0.284	109.9	4.57917
shM14	1	0.143	39.4	1.64167
	2	0.142	38.9	1.62083
	3	0.138	36.9	1.5375
lps+shM14	1	0.163	49.4	2.05833
	2	0.168	51.9	2.1625
	3	0.159	47.4	1.975
ctrl	1	0.148	41.9	1.74583
	2	0.146	40.9	1.70417
	3	0.143	39.4	1.64167
CD4	1	0.287	111.4	4.64167
	2	0.294	114.9	4.7875
	3	0.278	106.9	4.45417
shM14	1	0.141	38.4	1.6
	2	0.139	37.4	1.55833
	3	0.145	40.4	1.68333
CD4+shM14	1	0.169	52.4	2.18333
	2	0.162	48.9	2.0375
	3	0.168	51.9	2.1625
ctrl	1	0.148	41.9	1.74583
	2	0.152	43.9	1.82917
	3	0.153	44.4	1.85
lps	1	0.287	111.4	4.64167
	2	0.264	99.9	4.1625
	3	0.259	97.4	4.05833
anti6858	1	0.143	39.4	1.64167
	2	0.142	38.9	1.62083
	3	0.147	41.4	1.725
lps+s6858	1	0.163	49.4	2.05833
	2	0.174	54.9	2.2875
	3	0.184	59.9	2.49583
ctrl	1	0.142	38.9	1.62083
	2	0.144	39.9	1.6625
	3	0.142	38.9	1.62083
CD4	1	0.288	111.9	4.6625
	2	0.268	101.9	4.24583
	3	0.296	115.9	4.82917
anti-6858	1	0.136	35.9	1.49583
	2	0.138	36.9	1.5375
	3	0.141	38.4	1.6
CD4+anti6858	1	0.174	54.9	2.2875
	2	0.173	54.4	2.26667
	3	0.168	51.9	2.1625
ctrl	1	0.143	39.4	1.64167
	2	0.151	43.4	1.80833
	3	0.162	48.9	2.0375
M14	1	0.257	96.4	4.01667
	2	0.267	101.4	4.225
	3	0.247	91.4	3.80833
miR6858	1	0.239	87.4	3.64167
	2	0.267	101.4	4.225
	3	0.279	107.4	4.475
M14 gsdmc	1	0.163	49.4	2.05833
	2	0.168	51.9	2.1625
	3	0.159	47.4	1.975
miR6858 gsdmc	1	0.174	54.9	2.2875
	2	0.184	59.9	2.49583
	3	0.172	53.9	2.24583
