# Supplementary material for: METTL14-upregulated miR-6858 triggers cell apoptosis in keratinocytes of oral lichen planus through decreasing GSDMC
Source: Commun Biol. 2023 Sep 23;6:976. doi: 10.1038/s42003-023-05360-6 (PMC10517968; doi:10.1038/s42003-023-05360-6)
Supplement: Supplementary file 5 — Supplementary Data 2 [file 42003_2023_5360_MOESM5_ESM.xlsx]

## Sheet: Sheet1
ChIP		input				IP			average	std
ctrl	1	27.6				30.91	0.10083	1	1.08818	0.422257				0.10083
	2	27.13				30.92	0.072293	0.716978						0.10083
	3	27.42				30.1	0.156041	1.54756						0.10083
p65	1	27.81				28.19	0.768438	7.6211	6.92374	1.49692				0.10083
	2	27.19				27.51	0.80107	7.94474						0.10083
	3	27.64				28.57	0.524858	5.20537						0.10083
m6a-IP
ctrl	1	27.43				30.45	0.123279	1	1.15793	0.379674				0.123279
	2	27.96				30.31	0.196146	1.59107						0.123279
	3	27.66				30.86	0.108819	0.882703						0.123279
m6a	1	27.44				28.03	0.664343	5.38893	5.6346	0.254488				0.123279
	2	27.99				28.45	0.726986	5.89708						0.123279
	3	27.07				27.6	0.692555	5.61778						0.123279
CLIP
ctrl	1	27.65				30.82	0.111105	1	1.15833	0.256251				0.111105
	2	27.94				30.57	0.161544	1.45397						0.111105
	3	27.11				30.25	0.11344	1.02101						0.111105
HNRNPA2B1	1	27.88				28.4	0.697372	6.27667	5.73535	0.474882				0.111105
	2	27.83				28.53	0.615572	5.54044						0.111105
	3	27.96				28.7	0.598739	5.38893						0.111105
Luciferase		Firefly	Renilla	Ratio		average	std
1	1	96584	32541	2.96807	1	1.00265	0.00528166		2.96807
	2	96853	32657	2.96577	0.999223				2.96807
	3	96257	32150	2.994	1.00873				2.96807
2	1	138425	36987	3.74253	1.26093	1.04826	0.187715		2.96807
	2	94587	32579	2.90331	0.978181				2.96807
	3	95362	35476	2.68807	0.905663				2.96807
3	1	95412	36547	2.61067	0.879583	0.855025	0.0493281		2.96807
	2	85713	32548	2.63343	0.887254				2.96807
	3	86574	36541	2.36923	0.798239				2.96807
4	1	36327	35289	1.02941	0.346829	0.294715	0.0453037		2.96807
	2	26854	34178	0.78571	0.264721				2.96807
	3	26351	32569	0.809082	0.272595				2.96807
5	1	93057	35628	2.61191	0.880001	0.961336	0.0720704		2.96807
	2	95401	32574	2.92875	0.986751				2.96807
	3	97055	32145	3.01929	1.01726				2.96807
6	1	96035	36258	2.64866	0.892383	1.03628	0.214661		2.96807
	2	123602	32458	3.80806	1.28301				2.96807
	3	90587	32697	2.7705	0.933434				2.96807
