# Supplementary material for: METTL14-upregulated miR-6858 triggers cell apoptosis in keratinocytes of oral lichen planus through decreasing GSDMC
Source: Commun Biol. 2023 Sep 23;6:976. doi: 10.1038/s42003-023-05360-6 (PMC10517968; doi:10.1038/s42003-023-05360-6)
Supplement: Supplementary file 6 — Supplementary Data 3 [file 42003_2023_5360_MOESM6_ESM.xls]

## Sheet: Sheet1
M14 ko m6A quantification
		OD	concentration ng/well
PC		0.0794	0	0
1		0.1774	0.02	0.098		0.0794
2		0.2316	0.04	0.1522		0.0794
3		0.3801	0.1	0.3007		0.0794
4		0.5744	0.2	0.495		0.0794
5		0.8272	0.4	0.7478		0.0794
6		1.9699	1	1.8905		0.0794
NC		0.0794
ctrl	1	0.4892	0.228811	0.4098		0.0794	0.114405	0.110936
	2	0.4628	0.21407	0.3834		0.0794	0.107035
	3	0.4578	0.211279	0.3784		0.0794	0.105639
	4	0.4862	0.227136	0.4068		0.0794	0.113568
	5	0.4796	0.223451	0.4002		0.0794	0.111725
	6	0.4836	0.225684	0.4042		0.0794	0.112842
	7	0.4846	0.226242	0.4052		0.0794	0.113121
	8	0.4963	0.232775	0.4169		0.0794	0.116387
	9	0.4751	0.220938	0.3957		0.0794	0.110469
	10	0.4863	0.227192	0.4069		0.0794	0.113596
	11	0.4668	0.216304	0.3874		0.0794	0.108152
	12	0.4857	0.226857	0.4063		0.0794	0.113428
	13	0.4387	0.200614	0.3593		0.0794	0.100307
	14	0.4821	0.224846	0.4027		0.0794	0.112423
OLP	1	1.2546	0.65617	1.1752		0.0794	0.328085	0.31693
	2	1.3458	0.707091	1.2664		0.0794	0.353546
	3	1.1476	0.596427	1.0682		0.0794	0.298213
	4	1.3685	0.719765	1.2891		0.0794	0.359883
	5	1.4152	0.74584	1.3358		0.0794	0.37292
	6	1.1256	0.584143	1.0462		0.0794	0.292071
	7	1.1426	0.593635	1.0632		0.0794	0.296817
	8	1.1321	0.587772	1.0527		0.0794	0.293886
	9	1.0547	0.544556	0.9753		0.0794	0.272278
	10	1.4621	0.772027	1.3827		0.0794	0.386013
	11	1.2314	0.643216	1.152		0.0794	0.321608
	12	1.0536	0.543942	0.9742		0.0794	0.271971
	13	1.1476	0.596427	1.0682		0.0794	0.298213
	14	1.1236	0.583026	1.0442		0.0794	0.291513
ctrl	1	0.4527	0.208431	0.3733		0.0794	0.104216	0.110506
	2	0.4765	0.22172	0.3971		0.0794	0.11086
	3	0.4965	0.232887	0.4171		0.0794	0.116443
LPS	1	1.2357	0.645617	1.1563		0.0794	0.322808	0.324577
	2	1.1257	0.584199	1.0463		0.0794	0.292099
	3	1.3647	0.717644	1.2853		0.0794	0.358822
ctrl	1	0.5214	0.24679	0.442		0.0794	0.123395	0.0872418
	2	0.1674	0.0491346	0.088		0.0794	0.0245673
	3	0.4869	0.227527	0.4075		0.0794	0.113763
CD4	1	1.2356	0.645561	1.1562		0.0794	0.322781	0.314591
	2	1.2478	0.652373	1.1684		0.0794	0.326186
	3	1.1354	0.589615	1.056		0.0794	0.294807
ctrl	1	0.5214	0.24679	0.442		0.0794	0.123395	0.104513
	2	0.4136	0.1866	0.3342		0.0794	0.0932998
	3	0.4263	0.193691	0.3469		0.0794	0.0968453
M14	1	1.3587	0.714294	1.2793		0.0794	0.357147	0.387633
	2	1.4964	0.791178	1.417		0.0794	0.395589
	3	1.5486	0.820324	1.4692		0.0794	0.410162
