# Supplementary material for: METTL14-upregulated miR-6858 triggers cell apoptosis in keratinocytes of oral lichen planus through decreasing GSDMC
Source: Commun Biol. 2023 Sep 23;6:976. doi: 10.1038/s42003-023-05360-6 (PMC10517968; doi:10.1038/s42003-023-05360-6)
Supplement: Supplementary file 7 — Supplementary Data 4 [file 42003_2023_5360_MOESM7_ESM.xlsx]

## Sheet: Sheet1
OLP
tissue		gapdh				gsdmc			average	std					M14			average	std						M3			average	std						WTAP			average	std						FTO			average	std
health	1	15.22				18.41	0.109576	1	0.96604	0.195016			0.109576		24.88	0.00123609	1	1.19926	0.217767				0.00123609		27.63	0.000183746	1	1.14377	0.299182				0.000183746		24.76	0.0013433	1	1.19681	0.258894				0.0013433		24.17	0.002022	1	1.13356	0.255248
	2	15.48				18.25	0.146604	1.33793					0.109576		24.83	0.00153239	1.23971						0.00123609		27.94	0.000177487	0.965936						0.000183746		25.64	0.000874048	0.650671						0.0013433		23.97	0.00278135	1.37554
	3	15.43				18.54	0.115824	1.05702					0.109576		24.5	0.00186062	1.50525						0.00123609		27.67	0.000206725	1.12506						0.000183746		24.41	0.00198039	1.47427						0.0013433		24.13	0.00240458	1.18921
	4	15.4				18.97	0.0842021	0.768438					0.109576		25.08	0.00121907	0.986233						0.00123609		27.57	0.000217003	1.18099						0.000183746		25.16	0.00115331	0.858565						0.0013433		23.81	0.00293994	1.45397
	5	15.51				18.72	0.108067	0.986233					0.109576		24.73	0.00167689	1.3566						0.00123609		27.36	0.000270891	1.47427						0.000183746		24.49	0.00198039	1.47427						0.0013433		24.42	0.00207885	1.02811
	6	15.37				18.78	0.0940779	0.858565					0.109576		24.77	0.00148019	1.19748						0.00123609		27.05	0.000304768	1.65864						0.000183746		24.31	0.00203607	1.51572						0.0013433		24.55	0.00172403	0.852635
	7	15.11				18.71	0.0824692	0.752623					0.109576		24.17	0.00187356	1.51572						0.00123609		27.93	0.000138291	0.752623						0.000183746		24.46	0.00153239	1.14076						0.0013433		23.74	0.00252413	1.24833
	8	15.44				18.86	0.0934281	0.852635					0.109576		24.76	0.00156459	1.26576						0.00123609		28	0.000165601	0.90125						0.000183746		24.57	0.00178483	1.32869						0.0013433		24.66	0.00167689	0.82932
	9	15.07				18.86	0.072293	0.659754					0.109576		24.68	0.00127968	1.03526						0.00123609		27.78	0.000149248	0.812252						0.000183746		24.39	0.00156459	1.16473						0.0013433		24.23	0.0017481	0.864537
	10	15.08				18.19	0.115824	1.05702					0.109576		24.91	0.00109869	0.888843						0.00123609		27.69	0.00015996	0.870551						0.000183746		24.7	0.00127084	0.946058						0.0013433		23.61	0.00270529	1.33793
	11	15.51				18.73	0.107321	0.97942					0.109576		24.95	0.00143972	1.16473						0.00123609		27.21	0.000300572	1.6358						0.000183746		24.83	0.00156459	1.16473						0.0013433		24.44	0.00205023	1.01396
	12	15.15				18.14	0.125869	1.1487					0.109576		24.28	0.00178483	1.44393						0.00123609		27.06	0.000259856	1.41421						0.000183746		24.33	0.00172403	1.28343						0.0013433		24.05	0.00209331	1.03526
	13	15.37				18.85	0.0896222	0.817902					0.109576		25.23	0.00107608	0.870551						0.00123609		27.77	0.000185024	1.00696						0.000183746		24.39	0.00192624	1.43396						0.0013433		24.38	0.00193963	0.959264
	14	15.39				18.26	0.136787	1.24833					0.109576		24.65	0.00163103	1.31951						0.00123609		27.52	0.000223103	1.21419						0.000183746		24.53	0.0017725	1.31951						0.0013433		23.59	0.00340059	1.68179
OLP	1	15.9				20.72	0.0354026	0.323088	0.252972	0.0564338			0.109576		22.81	0.00831539	6.72717	5.44653	1.07452				0.00123609		28.53	0.000157758	0.858565	1.20261	0.26671				0.000183746		25.51	0.00127968	0.952638	0.954988	0.233901				0.0013433		25.7	0.00112178	0.554785	0.699726	0.140971
	2	15.15				20.24	0.0293601	0.267943					0.109576		22.21	0.00749425	6.06287						0.00123609		27.15	0.000244141	1.32869						0.000183746		24.13	0.00198039	1.47427						0.0013433		24.57	0.00145981	0.721965
	3	15.38				20.49	0.0289559	0.264255					0.109576		22.24	0.00860863	6.9644						0.00123609		27.05	0.000306888	1.67018						0.000183746		24.88	0.00138107	1.02811						0.0013433		25.17	0.00112958	0.558644
	4	15.51				20.65	0.02836	0.258816					0.109576		22.78	0.00647906	5.24157						0.00123609		27.2	0.000302663	1.64718						0.000183746		24.73	0.00167689	1.24833						0.0013433		24.84	0.00155378	0.768438
	5	15.17				20.83	0.0197774	0.180491					0.109576		22.66	0.0055627	4.50023						0.00123609		27.08	0.000259856	1.41421						0.000183746		24.86	0.00121065	0.90125						0.0013433		24.5	0.00155378	0.768438
	6	15.15				20.05	0.0334929	0.30566					0.109576		21.97	0.00885066	7.1602						0.00123609		27.26	0.000226218	1.23114						0.000183746		24.98	0.00109869	0.817902						0.0013433		24.7	0.00133402	0.659754
	7	15.83				20.77	0.0325771	0.297302					0.109576		23.27	0.00575886	4.65893						0.00123609		27.92	0.000229376	1.24833						0.000183746		25.24	0.00146997	1.09429						0.0013433		25.41	0.00130657	0.646176
	8	15.13				20.61	0.0224056	0.204476					0.109576		22.73	0.00515433	4.16986						0.00123609		27.39	0.000203879	1.10957						0.000183746		25.29	0.000874048	0.650671						0.0013433		24.7	0.00131566	0.650671
	9	15.4				20.77	0.0241807	0.220676					0.109576		22.76	0.00608722	4.92458						0.00123609		28.2	0.000140222	0.76313						0.000183746		25.32	0.00103224	0.768438						0.0013433		24.32	0.00206449	1.02101
	10	15.06				20.77	0.0191038	0.174343					0.109576		22.64	0.00522628	4.22807						0.00123609		27.27	0.000211069	1.1487						0.000183746		25.02	0.00100402	0.747425						0.0013433		24.69	0.00126206	0.624165
	11	15.23				20.42	0.0273939	0.25					0.109576		22.32	0.00734002	5.93809						0.00123609		27.82	0.000162193	0.882703						0.000183746		25.23	0.000976562	0.726986						0.0013433		24.23	0.00195312	0.965936
	12	15.96				20.84	0.0339605	0.309927					0.109576		22.97	0.00775854	6.27667						0.00123609		28.14	0.000215504	1.17283						0.000183746		25.82	0.00107608	0.80107						0.0013433		25.64	0.00121907	0.602904
	13	15.51				20.33	0.0354026	0.323088					0.109576		23.14	0.00504825	4.08405						0.00123609		27.57	0.000234195	1.27456						0.000183746		25.12	0.00127968	0.952638						0.0013433		25.18	0.00122755	0.607097
	14	15.03				20.85	0.0177013	0.161544					0.109576		22.28	0.0065695	5.31474						0.00123609		27.32	0.000199683	1.08673						0.000183746		24.3	0.00161976	1.20581						0.0013433		24.61	0.00130657	0.646176
							1	#DIV/0!								1	#DIV/0!									1	#DIV/0!									1	#DIV/0!									1	#DIV/0!
							1	#DIV/0!								1	#DIV/0!									1	#DIV/0!									1	#DIV/0!									1	#DIV/0!
tissue		U6				miR-6858	#VALUE!	#VALUE!	average	std					miR-4795-3p	#VALUE!	#VALUE!	average	std						miR-548ax	#VALUE!	#VALUE!	average	std						miR-548ao-5p	#VALUE!	#VALUE!	average	std						miR-4689	#VALUE!	#VALUE!	average	std
health	1	15.25				21.3	0.0150928	1	1.16306	0.267786			0.0150928		27.37	0.000224655	1	1.23681	0.238006				0.000224655		27.76	0.000171441	1	1.18226	0.264537				0.000171441		24.37	0.00179724	1	1.17419	0.270056				0.00179724		24.85	0.00128858	1	1.14038	0.264521
	2	15.82				21.76	0.0162885	1.07923					0.0150928		27.67	0.000270891	1.20581						0.000224655		28.05	0.000208163	1.21419						0.000171441		24.67	0.00216713	1.20581						0.00179724		24.92	0.00182233	1.41421
	3	15.74				21.04	0.0253829	1.68179					0.0150928		27.67	0.000256278	1.14076						0.000224655		27.62	0.000265316	1.54756						0.000171441		24.54	0.00224355	1.24833						0.00179724		24.75	0.00193963	1.50525
	4	15.42				21.63	0.0135084	0.895025					0.0150928		27.38	0.000251004	1.11729						0.000224655		27.28	0.00026902	1.56917						0.000171441		23.88	0.00283979	1.58008						0.00179724		24.7	0.00160858	1.24833
	5	15.85				21.47	0.0203335	1.34723					0.0150928		27.99	0.000221562	0.986233						0.000224655		28.02	0.000217003	1.26576						0.000171441		24.73	0.00212253	1.18099						0.00179724		25.59	0.00116941	0.907519
	6	15.45				21.76	0.0126038	0.835088					0.0150928		27.09	0.000313336	1.39474						0.000224655		28.25	0.000140222	0.817902						0.000171441		24	0.00266805	1.48452						0.00179724		25.12	0.00122755	0.952638
	7	15.82				21.38	0.0211969	1.40444					0.0150928		27.34	0.000340514	1.51572						0.000224655		27.8	0.000247549	1.44393						0.000171441		24.35	0.00270529	1.50525						0.00179724		25.21	0.00149049	1.15669
	8	15.46				21.95	0.0111254	0.737135					0.0150928		27.39	0.000256278	1.14076						0.000224655		27.47	0.000242454	1.41421						0.000171441		24.64	0.00172403	0.959264						0.00179724		24.92	0.0014199	1.10191
	9	15.75				21.38	0.020193	1.33793					0.0150928		27.57	0.000276583	1.23114						0.000224655		28	0.000205297	1.19748						0.000171441		25.16	0.00146997	0.817902						0.00179724		24.67	0.00206449	1.60214
	10	15.51				21.6	0.01468	0.972655					0.0150928		26.94	0.000362433	1.61328						0.000224655		28.61	0.000113896	0.664343						0.000171441		24.81	0.00158643	0.882703						0.00179724		25.84	0.000776891	0.602904
	11	15.64				21.22	0.0209051	1.38511					0.0150928		27.02	0.000375214	1.67018						0.000224655		28.19	0.000166753	0.972655						0.000171441		24.4	0.00230663	1.28343						0.00179724		24.93	0.00159746	1.23971
	12	15.7				21.29	0.0207607	1.37554					0.0150928		27.48	0.000284359	1.26576						0.000224655		28.03	0.000194223	1.13288						0.000171441		24.93	0.0016653	0.926588						0.00179724		25.18	0.00140035	1.08673
	13	15.38				21.37	0.0157337	1.04247					0.0150928		27.26	0.000265316	1.18099						0.000224655		27.58	0.000212537	1.23971						0.000171441		24.72	0.00154305	0.858565						0.00179724		25.12	0.00116941	0.907519
	14	15.05				20.85	0.0179484	1.18921					0.0150928		27.4	0.000191549	0.852635						0.000224655		27.46	0.000183746	1.07177						0.000171441		23.58	0.00270529	1.50525						0.00179724		24.34	0.00159746	1.23971
OLP	1	15.93				19.2	0.103665	6.86852	5.74126	0.858469			0.0150928		28.01	0.000230971	1.02811	0.962865	0.235431				0.000224655		28.06	0.000223103	1.30134	0.99743	0.288283				0.000171441		25.01	0.00184777	1.02811	0.93289	0.196247				0.00179724		24.87	0.00203607	1.58008	1.11447	0.219969
	2	15.29				18.73	0.0921418	6.10504					0.0150928		27.23	0.000254508	1.13288						0.000224655		27.94	0.000155586	0.907519						0.000171441		24.36	0.00186062	1.03526						0.00179724		24.52	0.0016653	1.29235
	3	15.32				18.77	0.0915054	6.06287					0.0150928		27.32	0.000244141	1.08673						0.000224655		27.56	0.000206725	1.20581						0.000171441		24.25	0.00205023	1.14076						0.00179724		24.47	0.00176025	1.36604
	4	15.38				19.07	0.0774817	5.1337					0.0150928		27.41	0.000239116	1.06437						0.000224655		27.89	0.000171441	1						0.000171441		24.46	0.00184777	1.02811						0.00179724		24.78	0.00148019	1.1487
	5	15.23				19.02	0.072293	4.78991					0.0150928		27.3	0.000232578	1.03526						0.000224655		27.06	0.000274672	1.60214						0.000171441		24.37	0.0017725	0.986233						0.00179724		24.77	0.0013433	1.04247
	6	15.22				18.32	0.116629	7.72749					0.0150928		27.28	0.000234195	1.04247						0.000224655		27.74	0.000170257	0.993092						0.000171441		24.41	0.00171212	0.952638						0.00179724		24.68	0.0014199	1.10191
	7	15.83				19.25	0.0934281	6.19026					0.0150928		28.42	0.000162193	0.721965						0.000224655		28.09	0.000203879	1.18921						0.000171441		25.33	0.00138107	0.768438						0.00179724		25.28	0.00142977	1.10957
	8	15.57				19.29	0.0758872	5.02805					0.0150928		28.33	0.000144164	0.641713						0.000224655		28.95	9.38034e-05	0.547147						0.000171441		25.49	0.00103224	0.574349						0.00179724		25.49	0.00103224	0.80107
	9	15.15				18.7	0.0853775	5.65685					0.0150928		27.62	0.000176261	0.784584						0.000224655		28.52	9.44559e-05	0.550953						0.000171441		24.42	0.00161976	0.90125						0.00179724		24.93	0.00113744	0.882703
	10	15.58				19.31	0.075363	4.99332					0.0150928		27.71	0.000223103	0.993092						0.000224655		28.38	0.000140222	0.817902						0.000171441		25.02	0.00143972	0.80107						0.00179724		25.16	0.00130657	1.01396
	11	15.5				19.08	0.0836205	5.54044					0.0150928		27.94	0.000179965	0.80107						0.000224655		28.18	0.000152384	0.888843						0.000171441		24.88	0.00150085	0.835088						0.00179724		25.36	0.00107608	0.835088
	12	15.89				19.51	0.0813339	5.38893					0.0150928		27.4	0.000342882	1.52626						0.000224655		28.68	0.000141197	0.823591						0.000171441		25.2	0.00157547	0.876606						0.00179724		25.08	0.00171212	1.32869
	13	15.76				19.59	0.0703162	4.65893					0.0150928		27.89	0.000223103	0.993092						0.000224655		27.98	0.000209611	1.22264						0.000171441		25.3	0.0013433	0.747425						0.00179724		25.17	0.00146997	1.14076
	14	15.89				19.3	0.0940779	6.23332					0.0150928		28.68	0.000141197	0.628507						0.000224655		28.53	0.000156668	0.913831						0.000171441		24.54	0.00248938	1.38511						0.00179724		25.55	0.00123609	0.959264
							1	#DIV/0!								1
Serum							1	#DIV/0!								1
		U6				miR-6858	#VALUE!	#VALUE!	average	std						#VALUE!
health	1	15.89				21.78	0.0168629	1	0.956236	0.254386			0.0168629
	2	15.92				21.05	0.0285572	1.69349					0.0168629
	3	15.61				21.72	0.0144779	0.858565					0.0168629
	4	15.15				21.66	0.0109722	0.650671					0.0168629
	5	15.8				21.78	0.0158431	0.939523					0.0168629
	6	15.36				21.59	0.0133224	0.790041					0.0168629
	7	15.12				21.22	0.0145786	0.864537					0.0168629
	8	15.72				21.35	0.020193	1.19748					0.0168629
	9	15.62				21.69	0.014885	0.882703					0.0168629
	10	15.28				21.2	0.0165159	0.97942					0.0168629
	11	15.12				21.56	0.0115177	0.68302					0.0168629
	12	15.19				21.08	0.0168629	1					0.0168629
	13	15.29				21.43	0.01418	0.840896					0.0168629
	14	15.64				21.52	0.0169802	1.00696					0.0168629
OLP	1	15.41				19.15	0.0748424	4.43828	4.01043	0.887075			0.0168629
	2	15.52				19.65	0.0571145	3.38698					0.0168629
	3	15.63				19.8	0.0555527	3.29436					0.0168629
	4	15.62				19.49	0.0683934	4.05584					0.0168629
	5	15.66				19.16	0.0883883	5.24157					0.0168629
	6	15.43				19.14	0.076415	4.53154					0.0168629
	7	15.36				19.59	0.0532897	3.16017					0.0168629
	8	15.11				19.81	0.0384733	2.28153					0.0168629
	9	15.82				19.41	0.0830429	4.92458					0.0168629
	10	15.28				18.96	0.0780207	4.62675					0.0168629
	11	15.29				19.61	0.0500669	2.96905					0.0168629
	12	15.91				19.93	0.0616395	3.65533					0.0168629
	13	15.59				19.21	0.0813339	4.82323					0.0168629
	14	15.02				18.66	0.0802141	4.75683					0.0168629
							1	#DIV/0!
Saliva		U6				miR-6858	#VALUE!	#VALUE!	average	std
health	1	15.88				21.85	0.0159533	1	1.02071	0.253722			0.0159533
	2	15.76				21.95	0.013697	0.858565					0.0159533
	3	15.06				21.43	0.0120904	0.757858					0.0159533
	4	15.72				21.17	0.0228763	1.43396					0.0159533
	5	15.93				21.9	0.0159533	1					0.0159533
	6	15.2				21.63	0.0115978	0.726986					0.0159533
	7	15.92				21.59	0.0196408	1.23114					0.0159533
	8	15.94				21.32	0.0240137	1.50525					0.0159533
	9	15.34				21.55	0.0135084	0.846745					0.0159533
	10	15.27				21.1	0.017579	1.10191					0.0159533
	11	15.06				21.06	0.015625	0.97942					0.0159533
	12	15.73				21.46	0.0188407	1.18099					0.0159533
	13	15.13				21.73	0.0103087	0.646176					0.0159533
	14	15.95				21.89	0.0162885	1.02101					0.0159533
OLP	1	15.9				20.07	0.0555527	3.4822	2.70658	0.531988			0.0159533
	2	15.66				20.29	0.040386	2.53151					0.0159533
	3	15.41				20.36	0.032352	2.02792					0.0159533
	4	15.65				20.64	0.0314674	1.97247					0.0159533
	5	15.84				20.2	0.0486978	3.05252					0.0159533
	6	15.75				20.24	0.0445016	2.78949					0.0159533
	7	15.28				19.41	0.0571145	3.5801					0.0159533
	8	15.93				20.22	0.0511189	3.20428					0.0159533
	9	15.68				20.61	0.0328036	2.05623					0.0159533
	10	15.48				20.16	0.0390103	2.44528					0.0159533
	11	15.71				20.24	0.0432847	2.71321					0.0159533
	12	15.2				19.65	0.0457527	2.86791					0.0159533
	13	15.52				20.38	0.0344345	2.15846					0.0159533
	14	15.69				20.07	0.0480273	3.01049					0.0159533
HOK							1	#DIV/0!	average	std						1
		gapdh				gsdmc	#VALUE!	#VALUE!							M14	#VALUE!		average	std
ctrl	1	15.25				18.71	0.0908733	1	1.09359	0.180215			0.0908733		24.69	0.00143972	1	1.2138	0.222414				0.00143972
	2	15.26				18.75	0.0890031	0.97942					0.0908733		24.44	0.00172403	1.19748						0.00143972
	3	15.98				19.06	0.118257	1.30134					0.0908733		24.89	0.00207885	1.44393						0.00143972
LPS	1	15.25				21.12	0.0170983	0.188156	0.165542	0.0438299			0.0908733		22.73	0.00560139	3.89062	4.49023	0.520335				0.00143972
	2	15.35				21.93	0.0104526	0.115023					0.0908733		22.54	0.00684848	4.75683						0.00143972
	3	15.77				21.6	0.017579	0.193446					0.0908733		22.94	0.00694408	4.82323						0.00143972
ctrl	1	15.43				18.37	0.130308	1	1.13288	0.132878			0.130308		24.38	0.002022	1	0.985762	0.108793				0.002022
	2	15.81				18.57	0.147624	1.13288					0.130308		24.96	0.00176025	0.870551						0.002022
	3	15.48				18.08	0.164938	1.26576					0.130308		24.31	0.00219738	1.08673						0.002022
CD4	1	15.62				21.83	0.0135084	0.103665	0.111921	0.0101684			0.130308		22.3	0.00975258	4.82323	4.4118	0.655962				0.002022
	2	15.33				21.29	0.0160643	0.123279					0.130308		22.03	0.00961832	4.75683						0.002022
	3	15.14				21.28	0.01418	0.108819					0.130308		22.22	0.00739108	3.65533						0.002022
lps 0h	1	15.63				18.63	0.125	1	0.880524	0.103821			0.125
	2	15.24				18.54	0.101532	0.812252					0.125
	3	15.47				18.74	0.103665	0.82932					0.125
4h	1	15.05				18.54	0.0890031	0.712025	0.691116	0.018261			0.125
	2	15.68				19.23	0.0853775	0.68302					0.125
	3	15.48				19.04	0.0847878	0.678302					0.125
8h	1	15.49				19.52	0.0612138	0.48971	0.421189	0.059583			0.125
	2	15.52				19.87	0.0490365	0.392292					0.125
	3	15.24				19.63	0.0476956	0.381565					0.125
12h	1	15.36				21.34	0.0158431	0.126745	0.148431	0.0226542			0.125
	2	15.27				21.04	0.0183255	0.146604					0.125
	3	15.48				21.02	0.0214928	0.171943					0.125
CD4 0h	1	15.63				18.59	0.128514	1	1.01363	0.185736			0.128514
	2	15.24				18.46	0.107321	0.835088					0.128514
	3	15.89				18.58	0.154963	1.20581					0.128514
4h	1	15.97				19.51	0.0859714	0.668964	0.632837	0.0511171			0.128514
	2	15.06				18.82	0.073812	0.574349					0.128514
	3	15.16				18.73	0.0842021	0.655197					0.128514
8h	1	15.36				19.35	0.0629347	0.48971	0.440965	0.0758684			0.128514
	2	15.63				19.65	0.0616395	0.479632					0.128514
	3	15.28				19.74	0.0454366	0.353553					0.128514
12h	1	15.49				21	0.0219445	0.170755	0.186979	0.0177257			0.128514
	2	15.94				21.34	0.0236831	0.184284					0.128514
	3	15.87				21.11	0.0264608	0.205898					0.128514
							1	#DIV/0!
		gapdh				gsdmc	#VALUE!	#VALUE!
ctrl	1	15.26				18.56	0.101532	1	0.985919	0.178227			0.101532
	2	15.38				18.47	0.11744	1.15669					0.101532
	3	15.07				18.69	0.0813339	0.80107					0.101532
miR-6858	1	15.48				20.34	0.0344345	0.339151	0.27924	0.0781952			0.101532
	2	15.68				20.68	0.03125	0.307786					0.101532
	3	15.18				20.87	0.0193704	0.190782					0.101532
		U6				miR-6858	#VALUE!	#VALUE!	average	std
ctrl	1	15.45				21.41	0.0160643	1	1.15506	0.146984			0.0160643
	2	15.7				21.29	0.0207607	1.29235					0.0160643
	3	15.11				20.84	0.0188407	1.17283					0.0160643
LPS	1	15.25				18.75	0.0883883	5.50217	6.39791	0.784756			0.0160643
	2	15.26				18.47	0.108067	6.72717					0.0160643
	3	15.5				18.66	0.111878	6.9644					0.0160643
ctrl	1	15.33				21.68	0.0122591	1	1.21966	0.195724			0.0122591
	2	15.29				21.18	0.0168629	1.37554					0.0122591
	3	15.05				21.04	0.0157337	1.28343					0.0122591
CD4	1	15.61				19.17	0.0847878	6.9163	7.26641	0.948049			0.0122591
	2	15.99				19.63	0.0802141	6.54322					0.0122591
	3	15.68				18.97	0.102238	8.33973					0.0122591
							1	#DIV/0!
		gapdh				GadmC	#VALUE!	#VALUE!	average	std
ctrl	1	15.07				18.84	0.0733022	1	1.1637	0.186054			0.0733022
	2	15.55				19.15	0.0824692	1.12506					0.0733022
	3	15.67				18.99	0.100134	1.36604					0.0733022
lps	1	15.98				21.92	0.0162885	0.222211	0.198479	0.0239364			0.0733022
	2	15.44				21.54	0.0145786	0.198884					0.0733022
	3	15.88				22.17	0.0127797	0.174343					0.0733022
anti-6858	1	15.46				18.58	0.115023	1.56917	1.66539	0.121921			0.0733022
	2	15.81				18.88	0.11908	1.6245					0.0733022
	3	15.5				18.42	0.132127	1.8025					0.0733022
lps+anti6858	1	15.35				18.55	0.108819	1.48452	1.13018	0.308008			0.0733022
	2	15.31				19.19	0.0679209	0.926588					0.0733022
	3	15.95				19.75	0.0717936	0.97942					0.0733022
		U6				GadmC	#VALUE!	#VALUE!	average	std
ctrl	1	15.36				21.25	0.0168629	1	0.931041	0.131714			0.0168629
	2	15.1				20.97	0.0170983	1.01396					0.0168629
	3	15.77				22.02	0.013139	0.779165					0.0168629
CD4	1	15.74				24.15	0.00293994	0.174343	0.148953	0.0269116			0.0168629
	2	15.21				24.15	0.00203607	0.120742					0.0168629
	3	15.99				24.6	0.00255936	0.151774					0.0168629
anti-6858	1	15.23				20.29	0.029977	1.77769	1.63858	0.285315			0.0168629
	2	15.81				21.31	0.0220971	1.31039					0.0168629
	3	15.57				20.59	0.0308198	1.82766					0.0168629
CD4+anti6858	1	15.55				21.5	0.016176	0.959264	0.854623	0.100934			0.0168629
	2	15.82				21.95	0.0142786	0.846745					0.0168629
	3	15.54				21.83	0.0127797	0.757858					0.0168629
							1	#DIV/0!
							1	#DIV/0!
		gapdh				M14	#VALUE!	#VALUE!	average	std
ctrl	1	15.04				24.54	0.00138107	1	0.945114	0.0590094			0.00138107
	2	15.1				24.67	0.00131566	0.952638					0.00138107
	3	15.64				25.32	0.00121907	0.882703					0.00138107
IKKb	1	15.37				21.74	0.0120904	8.75435	8.18118	0.566736			0.00138107
	2	15.41				21.88	0.0112807	8.1681					0.00138107
	3	15.93				22.5	0.0105253	7.6211					0.00138107
							1	#DIV/0!								1
		U6				miR-6858	#VALUE!	#VALUE!	average	std					primiR-6858	#VALUE!		average	std
ctrl	1	15.28				21.66	0.0120068	1	1.12446	0.124166			0.0120068		21.54	0.0130482	1	1.02199	0.133111				0.0130482
	2	15.02				21.08	0.0149885	1.24833					0.0120068		21.43	0.0117597	0.90125						0.0130482
	3	15.84				22.05	0.0135084	1.12506					0.0120068		21.88	0.0151977	1.16473						0.0130482
WT-M14	1	15.39				19.87	0.0448111	3.73213	4.22104	0.533407			0.0120068		23.12	0.00471019	0.360982	0.304018	0.0496641				0.0130482
	2	15.19				19.52	0.049721	4.14106					0.0120068		23.28	0.00367001	0.281265						0.0130482
	3	15.4				19.52	0.0575117	4.78991					0.0120068		23.55	0.00352051	0.269807						0.0130482
Mut-M14	1	15.69				21.54	0.017337	1.44393	1.18543	0.252439			0.0120068		22.08	0.0119239	0.913831	1.00317	0.247966				0.0130482
	2	15.15				21.3	0.014082	1.17283					0.0120068		21.05	0.0167465	1.28343						0.0130482
	3	15.61				22.08	0.0112807	0.939523					0.0120068		22.17	0.0105985	0.812252						0.0130482
							1									1
							1									1
							1									1
							1	#DIV/0!								1	#DIV/0!
		U6				miR-6858	#VALUE!	#VALUE!	average	std					primiR-6858	#VALUE!	#VALUE!	average	std
ctrl	1	15.98				21.2	0.0268302	1	1.00377	0.135146			0.0268302		21.33	0.0245183	1	0.964459	0.143389				0.0245183
	2	15.38				20.8	0.023357	0.870551					0.0268302		20.61	0.0266448	1.08673						0.0245183
	3	15.58				20.61	0.0306069	1.14076					0.0268302		21.24	0.0197774	0.806642						0.0245183
shRNA-M14	1	15.49				23.1	0.00511872	0.190782	0.192854	0.0208288			0.0268302		19.03	0.0859714	3.50642	4.46744	1.04444				0.0245183
	2	15.49				23.24	0.00464534	0.173139					0.0268302		18.36	0.136787	5.57897						0.0245183
	3	15.83				23.27	0.00575886	0.214641					0.0268302		19.07	0.105843	4.31691						0.0245183
shRNA-M14+WT-M14	1	15.47				20.45	0.0316862	1.18099	0.999569	0.321375			0.0268302		20.71	0.0264608	1.07923	1.18561	0.262421				0.0245183
	2	15.99				21.88	0.0168629	0.628507					0.0268302		21.35	0.0243489	0.993092						0.0245183
	3	15.2				20.17	0.0319066	1.18921					0.0268302		19.98	0.0363979	1.48452						0.0245183
shRNA-M14+Mut-M14	1	15.9				23.71	0.00445611	0.166086	0.189692	0.0251445			0.0268302		19.6	0.0769465	3.13834	3.63651	0.677228				0.0245183
	2	15.81				23.24	0.00579892	0.216134					0.0268302		19.41	0.0824692	3.36359						0.0245183
	3	15.87				23.51	0.00501338	0.186856					0.0268302		19.08	0.108067	4.40762						0.0245183
							1	#DIV/0!								1	#DIV/0!
		U6				miR-6858	#VALUE!	#VALUE!	average	std					primiR-6858	#VALUE!	#VALUE!	average	std
ctrl	1	15.48				21.16	0.0195052	1	1.02916	0.361595			0.0195052		21.47	0.0157337	1	1.11188	0.187791				0.0157337
	2	15.89				21.08	0.0273939	1.40444					0.0195052		21.47	0.0209051	1.32869						0.0157337
	3	15.75				21.98	0.0133224	0.68302					0.0195052		21.73	0.0158431	1.00696						0.0157337
M3	1	15.46				19.11	0.07966	4.08405	4.69031	0.526178			0.0195052		24.22	0.00230663	0.146604	0.159569	0.0400312				0.0157337
	2	15.52				18.87	0.098073	5.02805					0.0195052		24.48	0.00200803	0.127627						0.0157337
	3	15.72				19.09	0.0967228	4.95883					0.0195052		24	0.00321715	0.204476						0.0157337
Mut-M3	1	15.84				21.32	0.0224056	1.1487	1.01689	0.286899			0.0195052		21.86	0.0154099	0.97942	0.991949	0.174959				0.0157337
	2	15.59				21.81	0.0134151	0.687771					0.0195052		21.86	0.0129581	0.823591						0.0157337
	3	15.02				20.42	0.0236831	1.21419					0.0195052		20.78	0.018453	1.17283						0.0157337
							1	#DIV/0!								1	#DIV/0!
		U6				miR-6858	#VALUE!	#VALUE!	average	std					primiR-6858	#VALUE!	#VALUE!	average	std
ctrl	1	15.39				21.19	0.0179484	1	0.96186	0.0331913			0.0179484		21.34	0.016176	1	0.966232	0.0294286				0.016176
	2	15.22				21.11	0.0168629	0.939523					0.0179484		21.24	0.0154099	0.952638						0.016176
	3	15.42				21.3	0.0169802	0.946058					0.0179484		21.45	0.0153034	0.946058						0.016176
shRNA-M3	1	15.12				24.17	0.00188659	0.105112	0.134137	0.0305917			0.0179484		19.09	0.0638133	3.94493	4.20432	0.262151				0.016176
	2	15.33				24.06	0.00235509	0.131215					0.0179484		19.12	0.072293	4.46915						0.016176
	3	15.19				23.58	0.00298098	0.166086					0.0179484		19.07	0.0679209	4.19887						0.016176
shRNA-M3+WT-M3	1	15.59				21.85	0.0130482	0.726986	1.03027	0.416573			0.0179484		21.42	0.017579	1.08673	1.03155	0.175505				0.016176
	2	15.87				21.89	0.0154099	0.858565					0.0179484		21.59	0.0189718	1.17283						0.016176
	3	15.91				21.12	0.0270168	1.50525					0.0179484		22.12	0.0135084	0.835088						0.016176
shRNA-M3+Mut-M3	1	15.88				24.01	0.00356965	0.198884	0.265436	0.0690883			0.0179484		19.83	0.0647041	4	3.98317	0.138469				0.016176
	2	15.23				22.97	0.00467765	0.260616					0.0179484		19.14	0.0665231	4.11246						0.016176
	3	15.56				22.93	0.00604518	0.336808					0.0179484		19.57	0.0620683	3.83706						0.016176
							1	#DIV/0!								1	#DIV/0!
		U6				miR-6858	#VALUE!	#VALUE!	average	std					primiR-6858	#VALUE!	#VALUE!	average	std
ctrl	1	15.69				21.48	0.0180733	1	0.924643	0.0798829			0.0180733		21.8	0.0144779	1	0.920553	0.231535				0.0144779
	2	15.8				21.84	0.0151977	0.840896					0.0180733		21.77	0.0159533	1.10191						0.0144779
	3	15.15				21.04	0.0168629	0.933033					0.0180733		21.86	0.00955188	0.659754						0.0144779
Fto	1	15.87				24.66	0.00225916	0.125	0.169073	0.0482802			0.0180733		19.58	0.076415	5.27803	5.51936	0.273145				0.0144779
	2	15.48				23.45	0.00398833	0.220676					0.0180733		19.14	0.0791098	5.46416						0.0144779
	3	15.49				23.91	0.00291963	0.161544					0.0180733		19.06	0.0842021	5.81589						0.0144779
		U6				miR-6858	#VALUE!	#VALUE!	average	std					primiR-6858	#VALUE!	#VALUE!	average	std
ctrl	1	15.63				21.58	0.016176	1	1.03459	0.207309			0.016176		21.65	0.0154099	1	1.05076	0.256345				0.0154099
	2	15.28				21.47	0.013697	0.846745					0.016176		21.58	0.0126914	0.823591						0.0154099
	3	15.47				21.09	0.0203335	1.25701					0.016176		21.08	0.0204749	1.32869						0.0154099
shHNRNPA2B1	1	15.37				23.34	0.00398833	0.246558	0.204193	0.0366891			0.016176		20.36	0.0314674	2.04202	2.33162	0.464935				0.0154099
	2	15.18				23.58	0.00296038	0.183011					0.016176		20.14	0.0321286	2.08493						0.0154099
	3	15.07				23.47	0.00296038	0.183011					0.016176		19.57	0.0441942	2.86791						0.0154099
		U6				miR-6858
ctrl	1	15.63				21.64	0.0155171	1	0.831616	0.145824			0.0155171
	2	15.05				21.48	0.0115978	0.747425					0.0155171
	3	15.03				21.46	0.0115978	0.747425					0.0155171
miR-6858	1	15.27				18.08	0.142595	9.18959	7.75469	1.2429			0.0155171
	2	15.17				18.37	0.108819	7.01285					0.0155171
	3	15.28				18.47	0.109576	7.06162					0.0155171
ctrl	1	15.17				21.69	0.0108964	1	1.18194	0.232536			0.0108964
	2	15.69				22.07	0.0120068	1.10191					0.0108964
	3	15.38				21.37	0.0157337	1.44393					0.0108964
anti-miR-6858	1	15.4				24.56	0.0017481	0.160428	0.17974	0.0515519			0.0108964
	2	15.39				24.74	0.00153239	0.140632					0.0108964
	3	15.84				24.43	0.00259509	0.238159					0.0108964
