# Supplementary material for: METTL14-upregulated miR-6858 triggers cell apoptosis in keratinocytes of oral lichen planus through decreasing GSDMC
Source: Commun Biol. 2023 Sep 23;6:976. doi: 10.1038/s42003-023-05360-6 (PMC10517968; doi:10.1038/s42003-023-05360-6)
Supplement: Supplementary file 8 — Supplementary Data 5 [file 42003_2023_5360_MOESM8_ESM.xlsx]

## Sheet: quantification
																										protein
		actin			gsdmc										M14											gsdmc	VDR	miR-26a	miR-26b	Bcl2	miR-802	c caspase3						r=	0.862619
health	1	200			185	0.925	1	0.989923	0.0975371			0.925			36	0.18	1	0.837704	0.185891				0.18			1	1	1	1	1	1.2	1						p=	0.0354601						r	0.876582
	2	203			196	0.965517	1.0438					0.925			46	0.226601	1.25889						0.18			1.0438	0.584463	1.15269	1.08673	1.63	1	1.03													p	0.0387809
	3	214			201	0.939252	1.01541					0.925			41	0.191589	1.06438						0.18			1.01541	0.915214	1.28788	0.955945	1.84	1.05	1.1
	4	236			187	0.792373	0.856619					0.925			32	0.135593	0.753296						0.18			0.856619	0.74048	1.07923	1.71067	1.49	1.3	1.06
	5	225			179	0.795556	0.86006					0.925			32	0.142222	0.790123						0.18			0.86006	0.88602	1.21419	1.11342	1.12	1.24	1.24
	6	212			232	1.09434	1.18307					0.925			35	0.165094	0.917191						0.18			1.18307	0.545995	1.22264	1.17691	1.47	1.26	0.97
	7	245			212	0.865306	0.935466					0.925			34	0.138776	0.770975						0.18			0.935466	0.773186	1.12117	1.20999	0.95	1.14	0.96
	8	241			225	0.93361	1.00931					0.925			31	0.128631	0.714615						0.18			1.00931	0.728287	1.36604	1.76181	0.97	1.15	0.89
	9	231			241	1.04329	1.12788					0.925			37	0.160173	0.889851						0.18			1.12788	0.769721	1.25919	0.989657	1.76	1.18	0.83
	10	220			186	0.845455	0.914005					0.925			38	0.172727	0.959596						0.18			0.914005	0.736917	1.10573	1.75524	1.93	0.98	0.99
	11	224			192	0.857143	0.926641					0.925			25	0.111607	0.62004						0.18			0.926641	0.596877	0.921784	0.998269	1.98	0.96	1.14
	12	225			199	0.884444	0.956156					0.925			26	0.115556	0.641975						0.18			0.956156	0.732487	1.08298	1.52217	1.24	0.87	1.13
	13	241			208	0.863071	0.933049					0.925			28	0.116183	0.645459						0.18			0.933049	0.585307	0.939523	0.959264	1.61	0.91	1.18
	14	198			201	1.01515	1.09746					0.925			25	0.126263	0.701459						0.18			1.09746	0.712343	1.42899	1.87509	1.72	0.94	1.17
OLP	1	186			95	0.510753	0.552165	0.37705	0.095341			0.925			214	1.15054	6.39188	6.1035	0.704825				0.18			0.552165	0.385207	0.418994	0.466516	0.438519	3.42363	4.01781
	2	203			68	0.334975	0.362136					0.925			235	1.15764	6.43131						0.18			0.362136	0.309041	0.37501	0.50698	0.565555	4.6852	6.41954
	3	205			84	0.409756	0.44298					0.925			263	1.28293	7.12737						0.18			0.44298	0.269598	0.537747	0.582367	0.505666	6.37971	5.15202													r	-0.88254
	4	206			75	0.364078	0.393597					0.925			254	1.23301	6.85005						0.18			0.393597	0.293808	0.541488	0.496546	0.402475	3.53926	4.26448						r	0.892619						p	3.56168e-07
	5	186			42	0.225806	0.244115					0.925			210	1.12903	6.2724						0.18			0.244115	0.229981	0.521233	0.709562	0.307355	5.15864	4.99731						p	0.0446908
	6	241			52	0.215768	0.233262					0.925			274	1.13693	6.31627						0.18			0.233262	0.299766	0.659754	0.64842	0.33244	4.27002	6.0767
	7	225			63	0.28	0.302703					0.925			198	0.88	4.88889						0.18			0.302703	0.335663	0.678302	0.474523	0.556031	2.6482	6.55582
	8	221			84	0.38009	0.410909					0.925			225	1.0181	5.65611						0.18			0.410909	0.308572	0.599778	0.417544	0.312769	5.5	6.32835
	9	226			85	0.376106	0.406601					0.925			204	0.902655	5.01475						0.18			0.406601	0.272265	0.747425	0.386891	0.535685	6.2	4.02046
	10	213			96	0.450704	0.487248					0.925			231	1.08451	6.02504						0.18			0.487248	0.309826	0.625248	0.486327	0.314997	5.8	4.92264
	11	235			74	0.314894	0.340426					0.925			265	1.12766	6.26478						0.18			0.340426	0.402205	0.401925	0.60186	0.375301	4.9	6.6983
	12	224			85	0.379464	0.410232					0.925			284	1.26786	7.04365						0.18			0.410232	0.270456	0.482132	0.551908	0.403108	5.1	4.63906						r	0.773666
	13	225			93	0.413333	0.446847					0.925			241	1.07111	5.95062						0.18			0.446847	0.224611	0.64842	0.35663	0.4997	4.7	5.50038						p	0.0420822						r	-0.945359
	14	229			52	0.227074	0.245486					0.925			215	0.938865	5.21591						0.18			0.245486	0.274105	0.742262	0.614506	0.474853	5.3	5.15043													p	1.04576e-12
					gsdmc										m14
ctrl	1	231			212	0.917749	1	0.978947	0.0289873			0.917749			36	0.155844	1	0.937518	0.0584464				0.155844
	2	254			231	0.909449	0.990956					0.917749			35	0.137795	0.884186						0.155844
	3	235			204	0.868085	0.945885					0.917749			34	0.144681	0.928369						0.155844
lps	1	241			63	0.261411	0.284839	0.356143	0.0709879			0.917749			205	0.850622	5.45816	5.22773	0.201309				0.155844
	2	226			74	0.327434	0.356779					0.917749			181	0.800885	5.13901						0.155844
	3	217			85	0.391705	0.426811					0.917749			172	0.792627	5.08602						0.155844
ctrl	1	224			214	0.955357	1	1.11159	0.106442			0.955357			26	0.116071	1	1.02932	0.03476				0.116071
	2	228			264	1.15789	1.212					0.955357			27	0.118421	1.02024						0.116071
	3	234			251	1.07265	1.12277					0.955357			29	0.123932	1.06772						0.116071
CD4	1	208			65	0.3125	0.327103	0.318716	0.0760532			0.955357			151	0.725962	6.25444	5.93124	0.377141				0.116071
	2	206			47	0.228155	0.238817					0.955357			144	0.699029	6.0224						0.116071
	3	228			85	0.372807	0.390228					0.955357			146	0.640351	5.51687						0.116071
		actin			m14			average	std
ctrl	1	213			36	0.169014	1	1.05725	0.263525			0.169014
	2	198			45	0.227273	1.3447					0.169014
	3	186			26	0.139785	0.827061					0.169014
m14	1	203			198	0.975369	5.77094	5.2147	0.535363			0.169014
	2	214			187	0.873832	5.17017					0.169014
	3	234			186	0.794872	4.70299					0.169014
					IKKB										m14
ctrl	1	215			50	0.232558	1	0.950658	0.0447635			0.232558			35	0.162791	1	0.933541	0.18251				0.162791
	2	206			45	0.218447	0.93932					0.232558			36	0.174757	1.07351						0.162791
	3	245			52	0.212245	0.912653					0.232558			29	0.118367	0.727114						0.162791
IKKB	1	230			256	1.11304	4.78609	4.51979	0.253185			0.232558			202	0.878261	5.39503	5.05437	0.353123				0.162791
	2	241			240	0.995851	4.28216					0.232558			184	0.763485	4.68998						0.162791
	3	225			235	1.04444	4.49111					0.232558			186	0.826667	5.0781						0.162791
					gsdmc
ctrl	1	226			259	1.14602	1	1.10446	0.0904756			1.14602
	2	210			278	1.32381	1.15514					1.14602
	3	223			296	1.32735	1.15823					1.14602
miR-6858	1	220			52	0.236364	0.206248	0.189226	0.0170947			1.14602
	2	213			42	0.197183	0.172059					1.14602
	3	235			51	0.217021	0.18937					1.14602
ctrl	1	206			93	0.451456	1	0.992184	0.0545235			0.451456
	2	204			96	0.470588	1.04238					0.451456
	3	230			97	0.421739	0.934175					0.451456
lps	1	214			24	0.11215	0.248417	0.247392	0.037923			0.451456
	2	265			25	0.0943396	0.208967					0.451456
	3	210			27	0.128571	0.284793					0.451456
anti6858	1	189			178	0.941799	2.08614	2.07125	0.0626437			0.451456
	2	198			179	0.90404	2.0025					0.451456
	3	197			189	0.959391	2.1251					0.451456
lps+anti	1	186			135	0.725806	1.6077	1.62638	0.102625			0.451456
	2	192			133	0.692708	1.53439					0.451456
	3	190			149	0.784211	1.73707					0.451456
ctrl	1	189			95	0.502646	1	0.974615	0.136619			0.502646
	2	156			86	0.551282	1.09676					0.502646
	3	178			74	0.41573	0.827085					0.502646
CD4	1	195			24	0.123077	0.244858	0.2375	0.0384967			0.502646
	2	193			19	0.0984456	0.195855					0.502646
	3	183			25	0.136612	0.271786					0.502646
anti6858	1	203			175	0.862069	1.71506	1.77438	0.0522649			0.502646
	2	204			184	0.901961	1.79443					0.502646
	3	215			196	0.911628	1.81366					0.502646
CD4+anti	1	195			176	0.902564	1.79563	1.58861	0.184542			0.502646
	2	196			142	0.72449	1.44135					0.502646
	3	203			156	0.768473	1.52886					0.502646
LPS 0	1	178			187	1.05056	1	1.0106	0.151771			1.05056
	2	159			195	1.22642	1.16739					1.05056
	3	185			168	0.908108	0.864402					1.05056
4	1	195			156	0.8	0.761497	0.76207	0.0144663			1.05056
	2	174			142	0.816092	0.776815					1.05056
	3	168			132	0.785714	0.747899					1.05056
8	1	199			89	0.447236	0.425711	0.4477	0.0548377			1.05056
	2	181			97	0.535912	0.510119					1.05056
	3	201			86	0.427861	0.407268					1.05056
12	1	203			23	0.1133	0.107848	0.137115	0.0312204			1.05056
	2	221			31	0.140271	0.13352					1.05056
	3	224			40	0.178571	0.169977					1.05056
CD4 0	1	215			185	0.860465	1	0.99294	0.0698385			0.860465
	2	235			186	0.791489	0.919839					0.860465
	3	214			195	0.911215	1.05898					0.860465
4	1	265			135	0.509434	0.592045	0.699286	0.0950271			0.860465
	2	203			128	0.630542	0.732792					0.860465
	3	221			147	0.665158	0.773022					0.860465
8	1	198			86	0.434343	0.504778	0.477338	0.032789			0.860465
	2	196			82	0.418367	0.486211					0.860465
	3	195			74	0.379487	0.441026					0.860465
12	1	226			33	0.146018	0.169696	0.170929	0.0159352			0.860465
	2	224			30	0.133929	0.155647					0.860465
	3	217			35	0.16129	0.187446					0.860465
		actin			m14	#VALUE!	#VALUE!
		Input m14			m14	#VALUE!	#VALUE!
ss-A	1	156			56	0.358974	1	0.891034				0.358974
	2	147			45	0.306122	0.85277					0.358974
	3	163			48	0.294479	0.820333					0.358974
ss-m6A	1	156			201	1.28846	3.58929	3.75482				0.358974
	2	147			203	1.38095	3.84694					0.358974
	3	163			224	1.37423	3.82822					0.358974
		Input m3			m3	#VALUE!	#VALUE!
ss-A	1	163			36	0.220859	1	1.10472				0.220859
	2	154			34	0.220779	0.999639					0.220859
	3	155			45	0.290323	1.31452					0.220859
ss-m6A	1	163			147	0.90184	4.08333	4.24236				0.220859
	2	154			139	0.902597	4.08676					0.220859
	3	155			156	1.00645	4.55699					0.220859
		actin			m14	#VALUE!	#VALUE!
ctrl	1	189			65	0.343915	1	0.925709				0.343915
	2	187			58	0.31016	0.901851					0.343915
	3	196			59	0.30102	0.875275					0.343915
mut m14	1	168			241	1.43452	4.17115	4.0961				0.343915
	2	179			243	1.35754	3.94731					0.343915
	3	182			261	1.43407	4.16982					0.343915
		actin			m3	#VALUE!	#VALUE!
ctrl	1	201			56	0.278607	1	0.995059				0.278607
	2	203			59	0.29064	1.04319					0.278607
	3	221			58	0.262443	0.941984					0.278607
wt m3	1	213			231	1.08451	3.89261	3.98388				0.278607
	2	198			224	1.13131	4.06061					0.278607
	3	193			215	1.11399	3.99843					0.278607
mut m3	1	196			226	1.15306	4.13867	4.11624				0.278607
	2	192			234	1.21875	4.37444					0.278607
	3	204			218	1.06863	3.83561					0.278607
		actin			m14	#VALUE!	#VALUE!
ctrl	1	198			152	0.767677	1	0.956412				0.767677
	2	201			164	0.81592	1.06284					0.767677
	3	231			143	0.619048	0.806391					0.767677
shm14	1	225			23	0.102222	0.133158	0.104456				0.767677
	2	204			15	0.0735294	0.0957817					0.767677
	3	216			14	0.0648148	0.0844298					0.767677
					m3	#VALUE!	#VALUE!
ctrl	1	196			152	0.77551	1	0.975359				0.77551
	2	198			147	0.742424	0.957337					0.77551
	3	197			148	0.751269	0.968742					0.77551
shm3	1	194			13	0.0670103	0.086408	0.0992729				0.77551
	2	189			16	0.0846561	0.109162					0.77551
	3	227			18	0.0792952	0.102249					0.77551
		actin			FTO	#VALUE!	#VALUE!
ctrl	1	189			56	0.296296	1	0.926417				0.296296
	2	203			52	0.256158	0.864532					0.296296
	3	214			58	0.271028	0.91472					0.296296
FTO	1	223			298	1.33632	4.51009	4.53385				0.296296
	2	221			303	1.37104	4.62726					0.296296
	3	220			291	1.32273	4.4642					0.296296
		actin			HN	#VALUE!	#VALUE!
ctrl	1	216			154	0.712963	1	1.05841				0.712963
	2	208			156	0.75	1.05195					0.712963
	3	231			185	0.800866	1.12329					0.712963
shHN	1	198			13	0.0656566	0.0920897	0.104068				0.712963
	2	196			15	0.0765306	0.107342					0.712963
	3	199			16	0.080402	0.112772					0.712963
cytosolic		actin			cyto c	#VALUE!	#VALUE!
ctrl	1	189			35	0.185185	1	0.967316				0.185185
	2	196			36	0.183673	0.991837					0.185185
	3	178			30	0.168539	0.910112					0.185185
shgsdmc	1	203			102	0.502463	2.7133	2.79933				0.185185
	2	201			103	0.512438	2.76716					0.185185
	3	211			114	0.540284	2.91754					0.185185
mitochondrial		actin			cyto c	#VALUE!	#VALUE!
ctrl	1	203			126	0.62069	1	1.03538				0.62069
	2	211			124	0.587678	0.946814					0.62069
	3	189			136	0.719577	1.15932					0.62069
shgsdmc	1	195			23	0.117949	0.190028	0.195335				0.62069
	2	196			25	0.127551	0.205499					0.62069
	3	203			24	0.118227	0.190476					0.62069
